# Supplementary material for: Elucidating the causal relationship between gut microbiota, metabolites, and diabetic nephropathy in European patients: Revelations from genome-wide bidirectional mendelian randomization analysis
Source: Front Endocrinol (Lausanne). 2025 Jan 8;15:1391891. doi: 10.3389/fendo.2024.1391891 (PMC11750691; doi:10.3389/fendo.2024.1391891)
Supplement: Supplementary Table 1 — Specific information of IVs used in MR analysis. [file Table1.xlsx]

## Sheet: Supplementary Table 1
Specific information of instrumental variables used in MR analysis
Gut Microbiota	Chr	EA	Pos	b	SE	P	F		Metabolites	Chr	EA	Pos	b	SE	P	F
family Lachnospiraceae id.1987	1	G	117031337	-0.0515295	0.01067	1.42945e-06	23.3229		Cholesterol	1	G	75311145	0.009	0.0017	2.274e-07	28.0277
family Lachnospiraceae id.1987	4	A	10245354	-0.0585831	0.0128742	3.69556e-06	20.7064		Cholesterol	1	G	109821511	0.0102	0.0017	5.024e-09	36
family Lachnospiraceae id.1987	6	C	161957425	-0.049227	0.0104894	2.6898e-06	22.0245		Cholesterol	2	T	21196346	0.0078	0.0017	4.78895e-06	21.0519
family Lachnospiraceae id.1987	7	T	130436459	-0.0500924	0.0105069	1.81844e-06	22.7297		Cholesterol	2	T	166100967	-0.0082	0.0017	2.1e-06	23.2664
family Lachnospiraceae id.1987	9	C	72179847	-0.0494463	0.0110503	4.26265e-06	20.0226		Cholesterol	3	G	96806729	-0.0131	0.0025	1.54e-07	27.4576
family Lachnospiraceae id.1987	9	T	133791605	0.0776723	0.0164472	3.01426e-06	22.3022		Cholesterol	4	G	60544511	-0.0564	0.0122	3.56796e-06	21.3717
family Lachnospiraceae id.1987	9	T	100113683	-0.0607481	0.0125216	2.44997e-06	23.5367		Cholesterol	4	A	83701791	-0.0084	0.0017	1.287e-06	24.4152
family Lachnospiraceae id.1987	16	G	76559184	-0.125721	0.0245233	2.83596e-07	26.282		Cholesterol	4	C	160932189	-0.0086	0.0018	2.151e-06	22.8272
family Lachnospiraceae id.1987	17	A	80469064	0.0549584	0.0117086	2.41835e-06	22.0322		Cholesterol	4	T	184611799	0.0082	0.0018	4.51502e-06	20.7531
genus Anaerostipes id.1991	2	C	228018671	0.0512653	0.0109555	2.91092e-06	21.8969		Cholesterol	4	A	155247554	0.0165	0.0032	2.42901e-07	26.5869
genus Anaerostipes id.1991	2	T	142774333	0.088573	0.0185548	1.44907e-06	22.7872		Cholesterol	6	G	31583827	0.0078	0.0017	2.86398e-06	21.0519
genus Anaerostipes id.1991	2	C	39351569	-0.0877497	0.0189408	3.32216e-06	21.4632		Cholesterol	7	C	105698143	0.0079	0.0017	4.36596e-06	21.5952
genus Anaerostipes id.1991	3	T	171100102	0.0515687	0.0112199	4.68058e-06	21.1249		Cholesterol	7	C	73492093	0.008	0.0017	4.65897e-06	22.1453
genus Anaerostipes id.1991	4	C	169690814	0.0508482	0.0109075	3.1958e-06	21.7321		Cholesterol	8	G	99140208	-0.0086	0.0018	1.13201e-06	22.8272
genus Anaerostipes id.1991	9	G	13525082	-0.110013	0.0236302	2.74764e-06	21.6747		Cholesterol	9	T	24833789	0.008	0.0017	3.764e-06	22.1453
genus Anaerostipes id.1991	10	G	117383184	0.053089	0.0110983	2.04052e-06	22.8821		Cholesterol	12	T	78045649	-0.0089	0.0019	1.80701e-06	21.9418
genus Anaerostipes id.1991	16	T	77574020	-0.0750642	0.0150723	5.35476e-07	24.8031		Cholesterol	12	T	95285404	-0.0121	0.0025	1.34301e-06	23.4256
genus Anaerostipes id.1991	17	G	2850737	-0.0539901	0.0116575	4.42059e-06	21.4495		Cholesterol	12	A	54099369	0.0096	0.0018	8.26495e-08	28.4444
genus Anaerostipes id.1991	21	G	25873624	0.0644965	0.0136702	1.9777e-06	22.2599		Cholesterol	13	T	31664439	0.0087	0.0017	3.28201e-07	26.1903
genus Coprococcus2 id.11302	1	C	112139008	-0.0804405	0.0164216	1.185e-06	23.9949		Cholesterol	14	G	24852046	0.0085	0.0018	1.54899e-06	22.2994
genus Coprococcus2 id.11302	4	T	131125786	-0.0649382	0.013919	2.27117e-06	21.7663		Cholesterol	14	T	43029500	-0.0082	0.0018	3.52403e-06	20.7531
genus Coprococcus2 id.11302	9	C	25554068	0.0754415	0.0164619	4.72335e-06	21.002		Cholesterol	15	C	58723479	0.0113	0.0023	6.86705e-07	24.138
genus Coprococcus2 id.11302	14	T	86833255	0.0665288	0.0138558	1.57692e-06	23.0545		Cholesterol	16	G	61623478	-0.0079	0.0016	1.28499e-06	24.3789
genus Coprococcus2 id.11302	20	A	49266770	0.117085	0.0233995	9.3754e-07	25.0374		Cholesterol	17	T	55188150	0.0081	0.0018	3.71099e-06	20.25
genus Lachnospiraceae UCG008 id.11328	1	G	90818872	-0.117029	0.0243085	1.4003e-06	23.1777		Cholesterol	17	A	33142245	0.0115	0.0025	4.19498e-06	21.16
genus Lachnospiraceae UCG008 id.11328	2	C	228100140	0.102292	0.0212319	1.58891e-06	23.2116		Cholesterol	19	A	45415640	-0.025	0.004	4.10497e-10	39.0625
genus Lachnospiraceae UCG008 id.11328	2	T	168628871	-0.0798769	0.0168846	2.29166e-06	22.38		Cholesterol	19	T	11202306	-0.0136	0.0027	3.68799e-07	25.3717
genus Lachnospiraceae UCG008 id.11328	3	G	100496680	-0.121162	0.0233467	2.4134e-07	26.9328		Cholesterol	19	G	8158074	0.0081	0.0017	2.60801e-06	22.7024
genus Lachnospiraceae UCG008 id.11328	4	T	114220647	-0.0845848	0.0170693	7.68192e-07	24.5558		Cholesterol	20	T	54283260	0.0147	0.0031	1.60199e-06	22.486
genus Lachnospiraceae UCG008 id.11328	6	A	81214803	-0.110443	0.0235801	2.85825e-06	21.9374		Cholesterol	20	T	6182755	0.0083	0.0018	4.24297e-06	21.2623
genus Lachnospiraceae UCG008 id.11328	11	T	74391775	-0.0974344	0.0181279	9.34932e-08	28.8888		Methionine	1	C	213646566	-0.0094	0.0017	4.97004e-08	30.5744
genus Lachnospiraceae UCG008 id.11328	11	T	19572557	-0.0973842	0.0194791	7.68652e-07	24.9942		Methionine	1	A	190149864	0.0223	0.0047	1.63001e-06	22.512
genus Lachnospiraceae UCG008 id.11328	16	A	84992314	0.112064	0.0228369	1.80992e-06	24.0801		Methionine	3	C	132218883	0.0078	0.0017	2.75302e-06	21.0519
genus Parasutterella id.2892	2	T	178954708	-0.146315	0.0297119	1.57438e-06	24.2503		Methionine	4	C	113278887	0.0077	0.0017	3.77598e-06	20.5156
genus Parasutterella id.2892	2	A	72235444	-0.066273	0.0132736	6.31699e-07	24.9285		Methionine	5	C	91387973	0.0165	0.0035	1.92801e-06	22.2245
genus Parasutterella id.2892	4	C	65556925	0.0636852	0.0132645	1.78328e-06	23.0513		Methionine	7	T	156168606	0.0078	0.0017	4.15796e-06	21.0519
genus Parasutterella id.2892	4	T	15565736	-0.0684946	0.0142143	1.51206e-06	23.22		Methionine	9	T	120733022	-0.0083	0.0018	3.84902e-06	21.2623
genus Parasutterella id.2892	6	C	137615592	-0.0840967	0.0177315	2.89714e-06	22.494		Methionine	11	A	5701281	0.0078	0.0017	4.33002e-06	21.0519
genus Parasutterella id.2892	8	T	114804024	0.109554	0.0235433	3.3485e-06	21.6532		Methionine	11	A	80092415	0.0085	0.0017	3.697e-07	25
genus Parasutterella id.2892	8	G	16674526	-0.0713448	0.0156958	4.95291e-06	20.6613		Methionine	12	G	63212116	0.0074	0.0016	3.09599e-06	21.3906
genus Parasutterella id.2892	10	A	44293839	-0.0717102	0.0148151	1.15271e-06	23.4289		Methionine	14	T	32617020	-0.0076	0.0016	2.751e-06	22.5625
genus Parasutterella id.2892	12	C	5275540	0.0646859	0.0134256	1.32776e-06	23.2141		Methionine	20	T	38889983	-0.0075	0.0016	3.81101e-06	21.9727
genus Parasutterella id.2892	12	A	126498824	-0.0756729	0.0159035	2.75518e-06	22.641		Methionine	22	G	46741974	0.0077	0.0017	4.115e-06	20.5156
genus Parasutterella id.2892	15	G	67316307	-0.0618345	0.0133	3.62093e-06	21.6152		Glycodeoxycholate	2	A	72356370	0.1473	0.0309	1.89802e-06	22.7242
genus Parasutterella id.2892	17	A	14692867	-0.104458	0.0228089	2.87071e-06	20.9737		Glycodeoxycholate	4	A	55227440	-0.0883	0.0191	3.66598e-06	21.3725
genus Parasutterella id.2892	20	T	25599776	-0.0681778	0.0134756	5.38481e-07	25.597		Glycodeoxycholate	9	T	136457146	-0.0891	0.0188	2.27201e-06	22.4615
genus Ruminococcus gnavus group id.14376	1	C	115168097	0.0901946	0.0196476	3.09628e-06	21.0738		Glycodeoxycholate	10	G	115723678	0.1538	0.0312	8.54791e-07	24.2998
genus Ruminococcus gnavus group id.14376	2	A	122096018	-0.105045	0.0229588	2.73703e-06	20.934		Glycodeoxycholate	12	T	32438189	-0.0952	0.0198	1.483e-06	23.1176
genus Ruminococcus gnavus group id.14376	2	T	144700007	0.185289	0.0396295	3.49526e-06	21.8606		X-06351	5	G	119712523	0.0218	0.0048	4.617e-06	20.6267
genus Ruminococcus gnavus group id.14376	3	T	66701616	0.0849233	0.0176643	1.66027e-06	23.1132		X-06351	6	G	30666594	0.1184	0.0247	1.55299e-06	22.9779
genus Ruminococcus gnavus group id.14376	5	G	18662686	-0.127377	0.0233883	5.61009e-08	29.6609		X-06351	12	G	3440081	-0.0304	0.0064	1.77399e-06	22.5625
genus Ruminococcus gnavus group id.14376	8	A	129224680	0.0909965	0.018351	7.40952e-07	24.5884		X-06351	17	A	37665554	-0.0192	0.0038	5.86395e-07	25.5291
genus Ruminococcus gnavus group id.14376	9	G	135838591	0.11599	0.0249099	2.6652e-06	21.6819		1-stearoylglycerol (1-monostearin)	1	G	4688033	-0.0148	0.0027	3.51196e-08	30.0466
genus Sutterella id.2896	1	T	63278549	-0.145793	0.0306867	3.2802e-06	22.5722		1-stearoylglycerol (1-monostearin)	1	C	30866084	0.0197	0.0043	4.10204e-06	20.9892
genus Sutterella id.2896	5	A	58499183	-0.0718076	0.0151627	2.72986e-06	22.4279		1-stearoylglycerol (1-monostearin)	4	G	5532985	0.0165	0.0035	2.38298e-06	22.2245
genus Sutterella id.2896	13	G	58689340	-0.0592876	0.0124509	1.86518e-06	22.6739		1-stearoylglycerol (1-monostearin)	4	G	99067907	0.0129	0.0027	1.63399e-06	22.8272
genus Sutterella id.2896	16	A	85038065	0.0617478	0.0130998	2.35771e-06	22.2184		1-stearoylglycerol (1-monostearin)	5	T	165649648	-0.017	0.0037	3.29503e-06	21.1103
unknown genus id.2071	1	G	175159585	-0.0934634	0.0190198	1.68287e-06	24.1474		1-stearoylglycerol (1-monostearin)	6	C	44540935	-0.0216	0.0045	2.00198e-06	23.04
unknown genus id.2071	2	C	145173029	-0.0767515	0.0149973	2.33346e-07	26.1907		1-stearoylglycerol (1-monostearin)	6	G	27380101	0.0124	0.0027	3.503e-06	21.0919
unknown genus id.2071	2	A	111817641	-0.0769635	0.0168349	3.49116e-06	20.9001		1-stearoylglycerol (1-monostearin)	7	C	87981432	0.0133	0.0027	1.079e-06	24.2647
unknown genus id.2071	4	C	105068883	-0.112246	0.0226824	8.39982e-07	24.4886		1-stearoylglycerol (1-monostearin)	9	T	20196466	0.013	0.0027	1.295e-06	23.1824
unknown genus id.2071	6	C	124369748	-0.100851	0.022432	3.3638e-06	20.2127		1-stearoylglycerol (1-monostearin)	9	G	127067363	0.0135	0.0027	4.05695e-07	25
unknown genus id.2071	10	C	113086067	-0.0689278	0.0145351	2.40121e-06	22.4881		1-stearoylglycerol (1-monostearin)	11	T	116657561	-0.0325	0.0067	1.33601e-06	23.5297
unknown genus id.2071	12	T	94212918	0.112353	0.0242364	2.55859e-06	21.4898		1-stearoylglycerol (1-monostearin)	12	A	67964726	-0.0125	0.0027	3.04698e-06	21.4335
unknown genus id.2071	14	C	104006716	-0.0719818	0.0141609	2.86207e-07	25.8383		1-stearoylglycerol (1-monostearin)	12	T	56039025	0.0135	0.0027	6.62796e-07	25
unknown genus id.2071	15	T	35278445	-0.091726	0.0189005	1.59272e-06	23.5526		1-stearoylglycerol (1-monostearin)	18	G	37850005	0.0134	0.0027	7.615e-07	24.631
unknown genus id.2755	2	C	225633812	0.0964478	0.0200589	2.15695e-06	23.1191		1-stearoylglycerol (1-monostearin)	19	A	46269076	-0.0142	0.0027	1.14501e-07	27.6598
unknown genus id.2755	2	A	169033340	0.139756	0.0286444	8.43044e-07	23.8046		1-stearoylglycerol (1-monostearin)	22	A	36942323	-0.014	0.003	3.06098e-06	21.7778
unknown genus id.2755	3	A	13726736	-0.0822797	0.016401	5.10258e-07	25.1678		Pyridoxate	2	C	159323562	-0.0972	0.021	3.78704e-06	21.4237
unknown genus id.2755	3	C	84471266	-0.0914764	0.0196919	2.86655e-06	21.5796		Pyridoxate	6	A	160568997	0.0207	0.0045	4.74701e-06	21.16
unknown genus id.2755	5	A	27945645	0.101844	0.0219252	3.39602e-06	21.5766		Pyridoxate	9	C	73921879	0.0237	0.0049	1.392e-06	23.394
unknown genus id.2755	8	A	131949033	0.119153	0.025758	3.25859e-06	21.3986		Pyridoxate	12	G	52831340	-0.0195	0.004	1.29999e-06	23.7656
k_Bacteria.p_Firmicutes.c_Clostridia.o_Clostridiales.f_Ruminococcaceae.g_Faecalibacterium	4	G	36459051	-0.127347	0.0264628	1.49197e-06	23.1583		Pyridoxate	16	C	8251747	0.0226	0.0049	3.60803e-06	21.2728
k_Bacteria.p_Firmicutes.c_Clostridia.o_Clostridiales.f_Ruminococcaceae.g_Faecalibacterium	10	A	9526946	-0.137861	0.0283694	1.17685e-06	23.6147		Pyridoxate	18	T	40071148	0.0563	0.0119	2.30399e-06	22.3832
k_Bacteria.p_Firmicutes.c_Clostridia.o_Clostridiales.f_Ruminococcaceae.g_Faecalibacterium	10	G	103076252	-0.0858008	0.0183852	3.05879e-06	21.7794		Hexanoylcarnitine	1	A	230881658	0.016	0.0035	3.82798e-06	20.898
k_Bacteria.p_Firmicutes.c_Clostridia.o_Clostridiales.f_Ruminococcaceae.g_Faecalibacterium	17	A	59556923	0.099713	0.0211127	2.32514e-06	22.3057		Hexanoylcarnitine	1	C	76216330	-0.0703	0.0033	6.41948e-100	453.819
k_Bacteria.p_Firmicutes.c_Clostridia.o_Clostridiales.f_Eubacteriaceae.g_Eubacterium.s_Eubacterium_hallii	4	A	174600551	0.203012	0.0407635	6.35053e-07	24.8028		Hexanoylcarnitine	4	C	159644494	-0.021	0.0034	6.75694e-10	38.1488
k_Bacteria.p_Firmicutes.c_Clostridia.o_Clostridiales.f_Eubacteriaceae.g_Eubacterium.s_Eubacterium_hallii	7	C	78170494	0.172603	0.0376243	4.48518e-06	21.0455		Hexanoylcarnitine	5	G	131677997	-0.0224	0.0033	1.39508e-11	46.0753
k_Bacteria.p_Firmicutes.c_Clostridia.o_Clostridiales.f_Eubacteriaceae.g_Eubacterium.s_Eubacterium_hallii	10	T	124457906	-0.111962	0.0235768	2.04607e-06	22.5513		Hexanoylcarnitine	6	A	160575366	-0.0229	0.0042	7.24202e-08	29.7285
k_Bacteria.p_Firmicutes.c_Clostridia.o_Clostridiales.f_Eubacteriaceae.g_Eubacterium.s_Eubacterium_hallii	12	T	20588382	-0.144302	0.0309629	3.15457e-06	21.7201		Hexanoylcarnitine	8	C	133378663	0.0238	0.0052	4.023e-06	20.9482
k_Bacteria.p_Firmicutes.c_Clostridia.o_Clostridiales.f_Eubacteriaceae.g_Eubacterium.s_Eubacterium_hallii	22	T	37367536	-0.180458	0.0357931	4.61456e-07	25.4187		Hexanoylcarnitine	9	T	103955550	-0.0199	0.0042	2.10102e-06	22.4495
k_Bacteria.p_Firmicutes.c_Clostridia.o_Clostridiales.f_Eubacteriaceae.g_Eubacterium.s_Eubacterium_hallii	22	G	50940762	-0.140422	0.029329	1.68616e-06	22.9232		Hexanoylcarnitine	10	T	8863208	-0.0167	0.0035	1.33101e-06	22.7665
k_Bacteria.p_Firmicutes.c_Clostridia.o_Clostridiales.f_Ruminococcaceae.g_Faecalibacterium.s_Faecalibacterium_prausnitzii	2	G	65775890	-0.0765503	0.0167178	4.67305e-06	20.967		Hexanoylcarnitine	10	T	61469090	0.0246	0.0037	4.04576e-11	44.2045
k_Bacteria.p_Firmicutes.c_Clostridia.o_Clostridiales.f_Ruminococcaceae.g_Faecalibacterium.s_Faecalibacterium_prausnitzii	4	G	36459051	-0.129122	0.0264682	1.06957e-06	23.7986		Hexanoylcarnitine	13	G	43688013	0.0164	0.0035	2.70901e-06	21.9559
k_Bacteria.p_Firmicutes.c_Clostridia.o_Clostridiales.f_Ruminococcaceae.g_Faecalibacterium.s_Faecalibacterium_prausnitzii	10	G	103076252	-0.086919	0.018389	2.28208e-06	22.3415		Hexanoylcarnitine	17	T	26610769	-0.019	0.004	2.034e-06	22.5625
k_Bacteria.p_Firmicutes.c_Clostridia.o_Clostridiales.f_Ruminococcaceae.g_Faecalibacterium.s_Faecalibacterium_prausnitzii	10	A	9526946	-0.139551	0.0283751	8.74078e-07	24.1875		X-12007	1	C	43357600	-0.0507	0.0109	3.425e-06	21.6353
k_Bacteria.p_Firmicutes.c_Clostridia.o_Clostridiales.f_Ruminococcaceae.g_Faecalibacterium.s_Faecalibacterium_prausnitzii	17	A	59556923	0.0994099	0.021117	2.50674e-06	22.1613		X-12007	2	T	139456742	-0.1921	0.0385	5.90799e-07	24.8962
k_Bacteria.p_Bacteroidetes.c_Bacteroidia.o_Bacteroidales.f_Bacteroidaceae.g_Bacteroides.s_Bacteroides_vulgatus	2	G	57276048	0.0886546	0.0189872	3.0242e-06	21.8012		X-12007	2	C	155391797	0.1075	0.0223	1.43999e-06	23.2385
k_Bacteria.p_Bacteroidetes.c_Bacteroidia.o_Bacteroidales.f_Bacteroidaceae.g_Bacteroides.s_Bacteroides_vulgatus	3	T	69516937	0.0871456	0.0189414	4.20862e-06	21.1674		X-12007	2	T	51510144	0.2286	0.0489	2.87501e-06	21.8542
k_Bacteria.p_Bacteroidetes.c_Bacteroidia.o_Bacteroidales.f_Bacteroidaceae.g_Bacteroides.s_Bacteroides_vulgatus	15	A	73669313	0.149921	0.0322005	3.22626e-06	21.677		X-12007	4	A	180977980	-0.0601	0.0118	3.79901e-07	25.9409
k_Bacteria.p_Bacteroidetes.c_Bacteroidia.o_Bacteroidales.f_Bacteroidaceae.g_Bacteroides.s_Bacteroides_vulgatus	16	T	115817	0.081255	0.0170316	1.83455e-06	22.7609		X-12007	5	G	36204338	0.1137	0.0249	4.95804e-06	20.8508
									X-12007	5	T	71111127	-0.0493	0.0094	1.348e-07	27.5067
									X-12007	8	C	13475151	-0.1079	0.0225	1.71498e-06	22.9974
									X-12007	8	C	84133048	0.2008	0.0435	3.83698e-06	21.3083
									X-12007	11	A	130785205	0.0802	0.0166	1.39499e-06	23.3417
									X-12007	13	G	102381301	0.0399	0.0085	2.72502e-06	22.0347
									X-12007	14	T	42955506	0.044	0.0087	4.10299e-07	25.578
									X-12007	14	T	96047547	-0.0771	0.0166	3.2e-06	21.5721
									X-12007	15	A	62139993	-0.1298	0.0282	4.30804e-06	21.1861
									X-12007	17	C	3119008	-0.0771	0.0161	1.632e-06	22.9328
									X-12007	18	C	74182975	0.0773	0.0165	2.89901e-06	21.9478
									X-12007	22	A	27692054	0.05	0.0102	9.07403e-07	24.0292
									X-12007	22	A	48800080	0.0578	0.0124	2.986e-06	21.7276
									Octanoylcarnitine	1	G	76135946	-0.0746	0.004	1.26911e-77	347.822
									Octanoylcarnitine	4	C	159630817	-0.0478	0.0041	1.37689e-31	135.921
									Octanoylcarnitine	5	T	131714409	0.0158	0.0034	3.92799e-06	21.5952
									Octanoylcarnitine	6	A	51934092	-0.0652	0.0132	8.745e-07	24.3976
									Octanoylcarnitine	9	A	89277187	-0.0165	0.0035	1.923e-06	22.2245
									Octanoylcarnitine	16	T	16123459	0.0209	0.0034	1.085e-09	37.7863
									Octanoylcarnitine	19	C	35465187	0.0181	0.0037	9.38901e-07	23.9306
									5-dodecenoate (12:1n7)	1	C	151917393	0.0221	0.0041	5.59603e-08	29.0547
									5-dodecenoate (12:1n7)	2	A	169171760	-0.0583	0.0127	4.66799e-06	21.0732
									5-dodecenoate (12:1n7)	2	A	38546918	-0.0292	0.0061	2.01201e-06	22.9143
									5-dodecenoate (12:1n7)	4	A	168355494	-0.0202	0.0043	2.81702e-06	22.0681
									5-dodecenoate (12:1n7)	4	A	181577045	0.0323	0.0069	3.40997e-06	21.9133
									5-dodecenoate (12:1n7)	7	T	22268760	0.0214	0.0043	5.09003e-07	24.768
									5-dodecenoate (12:1n7)	9	T	103955550	-0.0231	0.005	3.97896e-06	21.3444
									5-dodecenoate (12:1n7)	10	A	102075479	-0.0308	0.0049	4.27396e-10	39.5102
									5-dodecenoate (12:1n7)	15	G	70187202	0.0446	0.0083	7.40594e-08	28.8744
									5-dodecenoate (12:1n7)	18	A	13929778	0.0557	0.0114	9.12305e-07	23.8727
									5-dodecenoate (12:1n7)	22	G	21301336	-0.0492	0.0104	2.04301e-06	22.3802
									10-nonadecenoate (19:1n9)	3	T	144933520	-0.0232	0.0042	3.459e-08	30.5125
									10-nonadecenoate (19:1n9)	4	A	57968444	0.017	0.0034	5.58303e-07	25
									10-nonadecenoate (19:1n9)	11	C	42568707	0.016	0.0034	2.08401e-06	22.1453
									10-nonadecenoate (19:1n9)	12	A	115608730	0.0621	0.0131	2.15601e-06	22.4719
									10-nonadecenoate (19:1n9)	19	A	6004105	-0.0373	0.0081	4.68705e-06	21.2055
									X-12734	1	A	106883568	0.1192	0.0225	1.2e-07	28.0664
									X-12734	10	G	98164357	0.1004	0.0189	1.09401e-07	28.2191
									X-12734	11	C	105419650	-0.0662	0.0142	3.01301e-06	21.734
									X-12734	13	A	93022401	0.064	0.0139	4.189e-06	21.1997
									Oleoylcarnitine	1	A	167565389	0.0264	0.0053	5.87706e-07	24.8117
									Oleoylcarnitine	3	T	144933520	-0.0209	0.0043	1.335e-06	23.6241
									Oleoylcarnitine	5	G	173209864	-0.0196	0.0042	2.47503e-06	21.7778
									Oleoylcarnitine	5	T	131660431	-0.0232	0.0035	3.04018e-11	43.938
									Oleoylcarnitine	6	A	76794103	0.0251	0.0052	1.39801e-06	23.2992
									X-13477	2	C	73900900	-0.025	0.0033	1.72504e-14	57.3921
									X-13477	4	G	148021420	0.0771	0.0164	2.45997e-06	22.1015
									X-13477	5	T	131756506	0.015	0.0033	4.70999e-06	20.6612
									X-13477	13	A	112101925	-0.0178	0.0039	4.76903e-06	20.831
									X-13859	1	G	162856752	0.0403	0.0087	4.17196e-06	21.4571
									X-13859	1	G	41090250	0.0091	0.0019	2.30202e-06	22.9391
									X-13859	1	G	184320205	-0.0118	0.0019	7.74497e-10	38.5706
									X-13859	1	A	99762785	0.0088	0.0019	4.24102e-06	21.4515
									X-13859	1	G	150961869	0.0091	0.0019	2.40298e-06	22.9391
									X-13859	1	A	73769279	0.0099	0.0019	2.223e-07	27.1496
									X-13859	2	T	142106831	-0.009	0.0019	3.457e-06	22.4377
									X-13859	2	A	71706697	-0.0101	0.002	2.85601e-07	25.5025
									X-13859	4	T	185115102	0.0098	0.0019	3.36101e-07	26.6039
									X-13859	4	A	11910466	0.0089	0.0019	3.65898e-06	21.9418
									X-13859	5	C	100964927	0.057	0.012	2.034e-06	22.5625
									X-13859	7	A	147592449	-0.0108	0.0019	2.169e-08	32.3102
									X-13859	7	A	110043681	-0.0089	0.0019	3.322e-06	21.9418
									X-13859	8	G	58700518	0.0092	0.0019	1.78299e-06	23.446
									X-13859	9	T	929611	0.0132	0.0028	2.75702e-06	22.2245
									X-13859	9	T	122589164	-0.009	0.0019	2.85897e-06	22.4377
									X-13859	9	C	8160552	-0.0093	0.0019	1.36101e-06	23.9584
									X-13859	9	T	88951838	-0.009	0.0019	2.57401e-06	22.4377
									X-13859	10	G	60634371	0.0199	0.0037	1.036e-07	28.927
									X-13859	10	A	64412618	0.014	0.0028	9.06692e-07	25
									X-13859	10	C	9710675	0.0094	0.0019	9.18396e-07	24.4765
									X-13859	10	T	19477660	-0.009	0.0019	2.80098e-06	22.4377
									X-13859	12	T	72387342	0.0094	0.0019	9.43496e-07	24.4765
									X-13859	14	G	22490722	0.01	0.0019	2.43899e-07	27.7008
									X-13859	16	C	13592059	0.0192	0.0038	4.57004e-07	25.5291
									X-13859	17	C	68656936	0.0179	0.0038	2.53402e-06	22.1891
									X-13859	17	C	40873303	-0.0094	0.0019	8.92093e-07	24.4765
									X-13859	19	C	30750030	0.0102	0.0019	9.62609e-08	28.8199
									X-13859	19	T	29827426	-0.0091	0.0019	2.18198e-06	22.9391
									X-13859	20	C	12899896	0.0091	0.0019	1.99899e-06	22.9391
									X-13859	22	A	19665133	-0.0178	0.0039	4.23701e-06	20.831
									2-hydroxyglutarate	2	C	145329033	0.032	0.0065	7.62799e-07	24.2367
									2-hydroxyglutarate	5	A	63010725	-0.044	0.0094	3.01801e-06	21.9104
									2-hydroxyglutarate	7	G	83743619	-0.0166	0.0035	1.55998e-06	22.4947
									2-hydroxyglutarate	7	G	142642596	0.0411	0.0087	2.46201e-06	22.3175
									2-hydroxyglutarate	20	T	58206004	0.0155	0.0034	4.00599e-06	20.7829
									Average number of double bonds in a fatty acid chain	1	A	109822166	0.072584	0.013848	1.63001e-07	27.4731
									Average number of double bonds in a fatty acid chain	1	T	188766539	-0.057141	0.011802	1.31e-06	23.4414
									Average number of double bonds in a fatty acid chain	2	C	142765788	-0.055162	0.011936	3.86999e-06	21.3581
									Average number of double bonds in a fatty acid chain	2	C	27730940	0.061351	0.012673	1.31e-06	23.4361
									Average number of double bonds in a fatty acid chain	2	A	137178771	-0.065439	0.013234	7.75997e-07	24.4507
									Average number of double bonds in a fatty acid chain	3	C	24650294	0.054257	0.0116	2.94999e-06	21.8774
									Average number of double bonds in a fatty acid chain	4	T	186525785	-0.113999	0.024304	2.77e-06	22.0012
									Average number of double bonds in a fatty acid chain	4	G	66783283	0.060361	0.012898	2.91998e-06	21.9012
									Average number of double bonds in a fatty acid chain	5	A	160207875	0.295991	0.059617	7.00003e-07	24.65
									Average number of double bonds in a fatty acid chain	6	G	146317625	0.101688	0.021697	2.82001e-06	21.9654
									Average number of double bonds in a fatty acid chain	11	T	61511498	0.104802	0.018198	8.69e-09	33.1659
									Average number of double bonds in a fatty acid chain	11	G	62219029	0.067959	0.014445	2.58e-06	22.1339
									Average number of double bonds in a fatty acid chain	11	C	61823630	-0.093173	0.015196	8.98008e-10	37.5943
									Average number of double bonds in a fatty acid chain	11	T	61569830	-0.293062	0.012231	8.14704e-127	574.11
									Average number of double bonds in a fatty acid chain	11	A	9174322	0.071918	0.015062	1.83e-06	22.7987
									Average number of double bonds in a fatty acid chain	12	A	3510079	0.055261	0.011875	3.31002e-06	21.6556
									Average number of double bonds in a fatty acid chain	13	A	86326376	-0.221219	0.047407	3.11e-06	21.7751
									Average number of double bonds in a fatty acid chain	14	G	31317190	-0.169939	0.036844	4.03999e-06	21.2742
									Average number of double bonds in a fatty acid chain	16	C	15172118	0.072982	0.012764	1.10999e-08	32.6932
									Average number of double bonds in a fatty acid chain	19	A	45414399	-0.124511	0.022548	3.42997e-08	30.4929
									Average number of double bonds in a fatty acid chain	19	T	19130096	-0.152156	0.032707	3.34003e-06	21.642
									Glycoproteins	1	G	120257576	0.060078	0.01176	3.31002e-07	26.0985
									Glycoproteins	2	G	144067374	-0.06883	0.014757	3.15e-06	21.755
									Glycoproteins	2	C	210359423	0.231519	0.03287	1.94984e-12	49.6105
									Glycoproteins	2	G	209238266	0.054112	0.010712	4.45995e-07	25.518
									Glycoproteins	2	T	211026798	0.074585	0.015026	7.03996e-07	24.6386
									Glycoproteins	2	A	211540507	0.487116	0.011096	1e-200	1927.22
									Glycoproteins	2	C	213246373	0.148966	0.030431	9.9901e-07	23.963
									Glycoproteins	2	G	211593414	-0.109124	0.010933	1.97015e-23	99.6235
									Glycoproteins	2	A	209708899	0.228921	0.044594	2.90001e-07	26.3523
									Glycoproteins	2	T	211300502	0.290385	0.032412	3.46019e-19	80.2669
									Glycoproteins	3	C	125909669	0.061971	0.010625	5.60003e-09	34.0188
									Glycoproteins	6	T	104256335	0.054596	0.011492	2.06001e-06	22.5699
									Glycoproteins	6	T	8245779	0.051436	0.011027	3.14e-06	21.758
									Glycoproteins	7	C	56079094	0.061996	0.013143	2.43002e-06	22.2504
									Glycoproteins	8	G	9181395	-0.130064	0.01571	1.31009e-16	68.5428
									Glycoproteins	9	T	7034072	-0.060615	0.012704	1.85999e-06	22.7656
									Glycoproteins	9	C	5530082	0.537375	0.071418	5.53988e-14	56.616
									Glycoproteins	9	T	7205208	0.226877	0.038613	4.33002e-09	34.5234
									Glycoproteins	9	A	136182159	-0.086967	0.017927	1.25e-06	23.5339
									Glycoproteins	9	G	6644210	0.078441	0.015594	5e-07	25.303
									Glycoproteins	9	C	5934989	0.273079	0.022751	3.74024e-33	144.071
									Glycoproteins	11	A	1784133	-0.154833	0.03369	4.37996e-06	21.1215
									Glycoproteins	12	G	121185933	0.068099	0.014892	4.89001e-06	20.911
									Glycoproteins	16	A	81090865	0.150253	0.029209	2.74e-07	26.4614
									Glycoproteins	16	T	81065282	-0.10606	0.014526	2.9703e-13	53.3103
									Glycoproteins	22	T	31256605	0.101037	0.021703	3.29003e-06	21.6731
									Phospholipids in IDL	1	A	56801542	-0.326813	0.036239	5.48025e-19	81.3292
									Phospholipids in IDL	1	C	55520408	0.064005	0.010573	2.30001e-09	36.6464
									Phospholipids in IDL	1	A	55334001	-0.36208	0.040039	4.38026e-19	81.7792
									Phospholipids in IDL	1	A	25739064	0.051256	0.010168	6.48993e-07	25.4108
									Phospholipids in IDL	1	A	56625395	-0.137472	0.027322	6.80002e-07	25.3165
									Phospholipids in IDL	1	G	26987646	0.146709	0.031301	3.70997e-06	21.9683
									Phospholipids in IDL	1	T	55505647	-0.487758	0.034812	1.59001e-43	196.314
									Phospholipids in IDL	1	T	109818306	0.112767	0.011943	1.15001e-20	89.1533
									Phospholipids in IDL	1	A	155261156	-0.180768	0.038997	4.74002e-06	21.4872
									Phospholipids in IDL	1	G	109381904	-0.061108	0.010819	2.47002e-08	31.9023
									Phospholipids in IDL	2	G	21221399	0.105808	0.00988	3.98016e-26	114.689
									Phospholipids in IDL	2	A	44065090	-0.111792	0.018235	1.43999e-09	37.5846
									Phospholipids in IDL	3	G	60477413	0.064314	0.012904	8.66004e-07	24.8406
									Phospholipids in IDL	4	A	31423582	0.311583	0.06704	4.47003e-06	21.6013
									Phospholipids in IDL	4	T	102105924	0.224271	0.04813	4.23e-06	21.7127
									Phospholipids in IDL	4	G	73406173	0.205529	0.034084	2.65003e-09	36.3618
									Phospholipids in IDL	4	C	74813227	0.292193	0.040918	1.81009e-12	50.993
									Phospholipids in IDL	5	G	156399950	0.055456	0.010399	1.41e-07	28.439
									Phospholipids in IDL	5	T	74619639	0.078766	0.010485	1.21004e-13	56.434
									Phospholipids in IDL	7	T	21592766	0.072715	0.011467	3.86999e-10	40.2113
									Phospholipids in IDL	7	A	42223201	0.227062	0.048592	3.97e-06	21.8353
									Phospholipids in IDL	7	A	44577622	0.066617	0.013454	1.02e-06	24.517
									Phospholipids in IDL	7	G	100897350	-0.113273	0.021858	3.12997e-07	26.8554
									Phospholipids in IDL	8	G	59313897	-0.04704	0.010011	3.51002e-06	22.079
									Phospholipids in IDL	8	A	126482621	-0.069267	0.009817	3.29003e-12	49.7846
									Phospholipids in IDL	8	A	145026582	0.051549	0.010171	5.64001e-07	25.687
									Phospholipids in IDL	9	T	136155000	0.077258	0.012381	7.29995e-10	38.9382
									Phospholipids in IDL	9	A	16687207	0.062935	0.013344	3.22998e-06	22.244
									Phospholipids in IDL	10	G	115076786	0.186627	0.040045	4.20998e-06	21.7196
									Phospholipids in IDL	11	T	116657561	-0.079252	0.011812	3.53021e-11	45.0167
									Phospholipids in IDL	13	A	35258606	0.049832	0.010571	3.26002e-06	22.2221
									Phospholipids in IDL	15	C	58726744	-0.126571	0.011932	1.17004e-25	112.523
									Phospholipids in IDL	15	G	58683366	-0.096775	0.00999	1.15001e-21	93.8416
									Phospholipids in IDL	16	T	56991363	-0.057473	0.011865	1.74e-06	23.4635
									Phospholipids in IDL	16	G	72101525	0.064613	0.012241	1.88001e-07	27.8616
									Phospholipids in IDL	17	A	74885136	0.055264	0.01182	3.92004e-06	21.86
									Phospholipids in IDL	19	T	20217169	-0.153497	0.027184	2.49e-08	31.884
									Phospholipids in IDL	19	T	11239696	-0.214841	0.033919	4.05005e-10	40.1188
									Phospholipids in IDL	19	G	45196135	-0.057031	0.010279	4.33002e-08	30.7837
									Phospholipids in IDL	19	T	45412079	-0.505154	0.025175	2.18978e-87	402.632
									Phospholipids in IDL	19	C	45441608	-0.103925	0.014408	1.07994e-12	52.0275
									Phospholipids in IDL	19	T	11198187	-0.226811	0.01654	9.2406e-42	188.043
									Phospholipids in IDL	20	A	39142516	0.154188	0.024556	5.72005e-10	39.4263
									Phospholipids in IDL	21	G	39345338	-0.058985	0.011966	1.13999e-06	24.2988
									Concentration of small HDL particles	2	C	27730940	-0.08658	0.01061	5.41003e-16	66.5893
									Concentration of small HDL particles	3	A	98417481	0.062912	0.011879	1.45001e-07	28.0483
									Concentration of small HDL particles	3	C	60140553	0.07341	0.015531	2.68999e-06	22.3415
									Concentration of small HDL particles	4	T	74990001	0.212505	0.041815	4.51004e-07	25.827
									Concentration of small HDL particles	4	G	73406173	0.173451	0.034025	4.15997e-07	25.9871
									Concentration of small HDL particles	5	T	105896594	0.059025	0.012249	1.71002e-06	23.2205
									Concentration of small HDL particles	5	G	141508488	-0.050677	0.010685	2.49e-06	22.4943
									Concentration of small HDL particles	8	C	123969640	0.333188	0.071798	4.06996e-06	21.5355
									Concentration of small HDL particles	12	C	41172357	0.252491	0.054417	4.08e-06	21.5289
									Concentration of small HDL particles	15	G	58725839	-0.083851	0.011354	2.25009e-13	54.5404
									Concentration of small HDL particles	15	C	59531818	-0.259176	0.048706	1.26999e-07	28.3155
									Concentration of small HDL particles	15	T	58678512	-0.105282	0.011171	8.12082e-21	88.8227
									Concentration of small HDL particles	15	C	92337950	0.075022	0.015026	7.14003e-07	24.9282
									Concentration of small HDL particles	15	G	58869185	-0.164518	0.029234	2.30001e-08	31.6702
									Concentration of small HDL particles	16	A	57007451	0.06667	0.0142	3.12997e-06	22.0437
									Concentration of small HDL particles	16	C	6374911	-0.349025	0.07588	4.94003e-06	21.1572
									Concentration of small HDL particles	20	A	36623501	0.106211	0.022054	1.74e-06	23.1934
									Concentration of small HDL particles	20	C	44551855	0.202344	0.012829	2.61999e-55	248.768
