# Supplementary material for: Elucidating the causal relationship between gut microbiota, metabolites, and diabetic nephropathy in European patients: Revelations from genome-wide bidirectional mendelian randomization analysis
Source: Front Endocrinol (Lausanne). 2025 Jan 8;15:1391891. doi: 10.3389/fendo.2024.1391891 (PMC11750691; doi:10.3389/fendo.2024.1391891)
Supplement: Supplementary Table 2 — Results of sensitivity analysis. [file Table2.xlsx]

## Sheet: Sheet1
Sensitivity analysis
Gut Microbiota/Metabolites	Method	Cochran Q	Q value	egger_intercept	P value
family Lachnospiraceae id.1987	MR Egger	7.32	0.293	-0.029	0.746
family Lachnospiraceae id.1987	Inverse variance weighted	7.46	0.383
genus Coprococcus2 id.11302	MR Egger	0.743	0.389	0.123	0.564
genus Coprococcus2 id.11302	Inverse variance weighted	0.925	0.63
genus Parasutterella id.2892	MR Egger	2.06	0.991	-0.009	0.889
genus Parasutterella id.2892	Inverse variance weighted	2.08	0.996
genus Sutterella id.2896	MR Egger	1.42	0.493	0.045	0.637
genus Sutterella id.2896	Inverse variance weighted	1.72	0.633
unknown genus id.2755	MR Egger	4.11	0.25	-0.035	0.857
unknown genus id.2755	Inverse variance weighted	4.17	0.384
k_Bacteria.p_Firmicutes.c_Clostridia.o_Clostridiales.f_Ruminococcaceae.g_Faecalibacterium	MR Egger	2.63	0.269	0.018	0.953
k_Bacteria.p_Firmicutes.c_Clostridia.o_Clostridiales.f_Ruminococcaceae.g_Faecalibacterium	Inverse variance weighted	2.63	0.452
k_Bacteria.p_Firmicutes.c_Clostridia.o_Clostridiales.f_Eubacteriaceae.g_Eubacterium.s_Eubacterium_hallii	MR Egger	4.57	0.335	-0.069	0.609
k_Bacteria.p_Firmicutes.c_Clostridia.o_Clostridiales.f_Eubacteriaceae.g_Eubacterium.s_Eubacterium_hallii	Inverse variance weighted	4.92	0.426
k_Bacteria.p_Firmicutes.c_Clostridia.o_Clostridiales.f_Ruminococcaceae.g_Faecalibacterium.s_Faecalibacterium_prausnitzii	MR Egger	3.36	0.339	0.18	0.257
k_Bacteria.p_Firmicutes.c_Clostridia.o_Clostridiales.f_Ruminococcaceae.g_Faecalibacterium.s_Faecalibacterium_prausnitzii	Inverse variance weighted	5.55	0.225
k_Bacteria.p_Bacteroidetes.c_Bacteroidia.o_Bacteroidales.f_Bacteroidaceae.g_Bacteroides.s_Bacteroides_vulgatus	MR Egger	2.48	0.29	0.011	0.939
k_Bacteria.p_Bacteroidetes.c_Bacteroidia.o_Bacteroidales.f_Bacteroidaceae.g_Bacteroides.s_Bacteroides_vulgatus	Inverse variance weighted	2.48	0.478
Average number of double bonds in a fatty acid chain	MR Egger	20.8	0.346	0.052	0.722
Average number of double bonds in a fatty acid chain	Inverse variance weighted	27.4	0.124
X-13859	MR Egger	28.5	0.334	0.011	0.578
X-13859	Inverse variance weighted	28.6	0.368
Cholesterol	MR Egger	29.7	0.379	-0.02	0.479
Cholesterol	Inverse variance weighted	30.2	0.404
Methionine	MR Egger	9.83	0.546	0.017	0.74
Methionine	Inverse variance weighted	9.95	0.612
Glycodeoxycholate	MR Egger	0.629	0.89	0.111	0.433
Glycodeoxycholate	Inverse variance weighted	1.445	0.836
X-06351	MR Egger	2.68	0.261	0.016	0.809
X-06351	Inverse variance weighted	2.79	0.426
1-stearoylglycerol (1-monostearin)	MR Egger	16.3	0.294	0.015	0.725
1-stearoylglycerol (1-monostearin)	Inverse variance weighted	16.5	0.351
Pyridoxate	MR Egger	3.51	0.476	-0.011	0.777
Pyridoxate	Inverse variance weighted	3.6	0.608
Hexanoylcarnitine	MR Egger	7.47	0.589	-0.007	0.826
Hexanoylcarnitine	Inverse variance weighted	7.52	0.676
X-12007	MR Egger	15.8	0.464	0	0.992
X-12007	Inverse variance weighted	15.8	0.535
Octanoylcarnitine	MR Egger	6.1	0.192	0.054	0.28
Octanoylcarnitine	Inverse variance weighted	8.48	0.131
X-12734	MR Egger	1.07	0.585	-0.059	0.683
X-12734	Inverse variance weighted	1.29	0.73
Glycoproteins	MR Egger	18.5	0.678	0.011	0.531
Glycoproteins	Inverse variance weighted	18.9	0.709
Concentration of small HDL particles	MR Egger	12.6	0.633	-0.032	0.049
Concentration of small HDL particles	Inverse variance weighted	13.5	0.633
